# Supplementary material for: Anti‐pyroptotic function of TGF‐β is suppressed by a synthetic dsRNA analogue in triple negative breast cancer cells
Source: Mol Oncol. 2021 Jan 4;15(5):1289–307. doi: 10.1002/1878-0261.12890 (PMC8096786; doi:10.1002/1878-0261.12890)
Supplement: Supplementary file 2 — Table S1. Sequences of the primers. [file MOL2-15-1289-s003.xlsx]

## Sheet: Sheet1
Table S1. sequences of the primers.
hTBP	Fwd	GTGGGGAGCTGTGATGTGAA
	Rev	TTGTTGGTGGGTGAGCACAA
hZEB1	Fwd	CAATGATCAGCCTCAATCTGCA
	Rev	CCATTGGTGGTTGATCCCA
hLRRC15	Fwd	CATGGTACCCAGACACACCC
	Rev	GCGGTCATCAGTGACCTGAA
hSMAD7	Fwd	TGCAACCCCCATCACCTTAG
	Rev	GACAGTCTGCAGTTGGTTTGAGA
hSERPINE1	Fwd	GGCTGACTTCACGAGTCTTTCA
	Rev	ATGCGGGCTGAGACTATGACA
hPMEPA1	Fwd	TGTCAGGCAACGGAATCCC
	Rev	CAGGTACGGATAGGTGGGC
hIFNB1	Fwd	ACGCCGCATTGACCATCTAT
	Rev	GTCTCATTCCAGCCAGTGCT
hNoxa (PMAIP1)	Fwd	CGCAAGAACGCTCAACCG
	Rev	ACTCGACTTCCAGCTCTGCT
