# Supplementary material for: Anti‐pyroptotic function of TGF‐β is suppressed by a synthetic dsRNA analogue in triple negative breast cancer cells
Source: Mol Oncol. 2021 Jan 4;15(5):1289–307. doi: 10.1002/1878-0261.12890 (PMC8096786; doi:10.1002/1878-0261.12890)
Supplement: Supplementary file 3 — Table S2. Sequences of the gRNAs. [file MOL2-15-1289-s001.xlsx]

## Sheet: Sheet1
Table S2. sequences of the gRNAs.
MDA5 gRNA#1	Fwd	CACCGCGAATTCCCGAGTCCAACCA
	Rev	AAACTGGTTGGACTCGGGAATTCGC
MDA5 gRNA#2	Fwd	CACCGTCATGTAGCGGGCGGCCAGA
	Rev	AAACTCTGGCCGCCCGCTACATGAC
RIG-I gRNA#1	Fwd	CACCGGGATTATATCCGGAAGACCC
	Rev	AAACGGGTCTTCCGGATATAATCCC
RIG-I gRNA#2	Fwd	CACCGTACCTACATCCTGAGCTACA
	Rev	AAACTGTAGCTCAGGATGTAGGTAC
control gRNA	Fwd	CACCGATCGTTTCCGCTTAACGGCG
	Rev	AAACCGCCGTTAAGCGGAAACGATC
