# Supplementary material for: Anti‐pyroptotic function of TGF‐β is suppressed by a synthetic dsRNA analogue in triple negative breast cancer cells
Source: Mol Oncol. 2021 Jan 4;15(5):1289–307. doi: 10.1002/1878-0261.12890 (PMC8096786; doi:10.1002/1878-0261.12890)
Supplement: Supplementary file 4 — Table S3. Top 100 differentially expressed genes by TGF‐β stimulation in Hs578T cells. [file MOL2-15-1289-s002.xlsx]

## Sheet: Sheet1
Table S3. Top 100 differentially expressed genes by TGF-β stimulation in Hs578T cells. Hs578T cells were stimulated with TGF-β (1 ng/mL), and collected samples were analyzed by RNA-seq. Average FPKM values were used to calculate fold change-induction by TGF-β. Genes with value of equal or more than 10 FPKM for any of the conditions were extracted.
Gene symbol	(-) replicate 1	(-) replicate 2	TGF-β replicate 1	TGF-β replicate 2	average (-)	average TGF-β	Fold change
ACTC1	0.8	0.7	10.2	10.4	0.8	10.3	13.6
FOXS1	0.9	0.8	10.6	13.1	0.9	11.9	13.4
CDKN2B	5.2	9.9	78.2	113.7	7.5	95.9	12.7
LRRC15	3.7	3	23.4	23	3.3	23.2	6.9
KRT17	92.1	128.3	750.2	723.7	110.2	737	6.7
C5orf46	13.1	18.6	113.9	91.2	15.8	102.5	6.5
IL11	18	16.3	101.9	113.3	17.1	107.6	6.3
STK38L	2.3	3.6	15.5	16.3	3	15.9	5.4
INHBE	4.9	3.9	21.2	25.2	4.4	23.2	5.3
SERPINE1	314	235.1	1440.3	1434.5	274.6	1437.4	5.2
WNT11	4.3	2.7	14.8	20.9	3.5	17.9	5.1
EDN1	31.4	22.8	141.9	126.4	27.1	134.1	5
MFAP4	12.2	14	62.2	60.2	13.1	61.2	4.7
ADAM19	11.4	8.8	47.9	46.1	10.1	47	4.7
RHOB	19.8	18.3	87.4	84.9	19	86.2	4.5
TUFT1	3.9	4.5	17.6	19.8	4.2	18.7	4.4
SIK1	4.2	3.9	16.8	19.1	4	17.9	4.4
TGFBI	855.3	962.4	3497.8	3995.1	908.8	3746.5	4.1
MAMDC2	2.9	2.1	10.9	9.3	2.5	10.1	4
GDF6	3.3	3.3	12.5	13.6	3.3	13	4
NUAK1	4.5	4.1	17.4	16.7	4.3	17.1	3.9
DACT1	6.3	8	24.8	30	7.2	27.4	3.8
PMEPA1	14.8	11.7	49	51	13.2	50	3.8
CTGF	494.4	508.5	1882.8	1807.6	501.5	1845.2	3.7
GADD45B	55.2	58.3	217.2	198.9	56.7	208	3.7
C21orf7	3.1	3.8	13.7	11	3.4	12.4	3.6
GLIPR2	4.8	7.4	21.2	22.3	6.1	21.8	3.6
LBH	9	7.2	26.4	30.6	8.1	28.5	3.5
ITGA1	4.5	5.4	18.6	15.9	5	17.2	3.5
RBP1	2.2	5.3	11	14.6	3.7	12.8	3.4
SERPINE2	116.9	90.8	360.9	349.7	103.8	355.3	3.4
LTBP2	17.9	13.5	55.8	51.4	15.7	53.6	3.4
DSP	3.5	2.6	11.6	9	3.1	10.3	3.4
LMCD1	14.9	19.7	47.2	66.4	17.3	56.8	3.3
IER3	154.4	179.9	483.2	601.2	167.2	542.2	3.2
SIM2	3.8	4.7	14.1	13.1	4.3	13.6	3.2
ACOX3	9.6	10.5	29.9	31.9	10.1	30.9	3.1
IL6	7.8	9	24.8	25.6	8.4	25.2	3
XYLT1	4.9	4.2	12.9	14.1	4.6	13.5	3
F3	23.9	27.2	79.8	69.7	25.5	74.7	2.9
AMIGO2	17.4	14.2	50.7	41.5	15.8	46.1	2.9
C7orf10	9.7	13.3	30.2	36.4	11.5	33.3	2.9
LIPG	7	7.7	19.3	23.1	7.3	21.2	2.9
FBXO32	4.7	7.3	15.6	18.9	6	17.3	2.9
CHAC1	14.6	15.4	37.5	48.9	15	43.2	2.9
PKNOX2	4	4.3	11.2	12.5	4.1	11.8	2.9
TNFAIP6	3.6	3.8	10.4	10.4	3.7	10.4	2.8
ENC1	8.6	9.5	24.9	25.8	9	25.4	2.8
ADM2	6.3	5.6	16.3	16.5	5.9	16.4	2.8
LOC728392	4.6	4.6	12	13.1	4.6	12.6	2.7
BHLHE40	22.2	25.5	61.8	68.3	23.8	65	2.7
PIK3CD	8	6.9	21	19	7.5	20	2.7
IGFBP3	121.5	195.1	389.2	460	158.3	424.6	2.7
CYTH1	11.2	10.6	30.1	28.3	10.9	29.2	2.7
TRIM62	11.4	9.9	29.7	26.5	10.7	28.1	2.6
DUSP15	9.1	13.8	26.2	34.1	11.5	30.2	2.6
INHBA	101.9	86.4	242.4	251.9	94.2	247.1	2.6
CLTCL1	3.9	4.4	10.9	10.8	4.1	10.8	2.6
FSTL3	40.6	30.7	90.7	94.9	35.6	92.8	2.6
VCAN	37.1	40.3	103.9	95	38.7	99.5	2.6
GLS	14	18.3	44.5	37.6	16.1	41.1	2.5
RNY5	123.3	0	0	312.4	61.6	156.2	2.5
IVNS1ABP	9.9	10.2	25.6	24.9	10	25.3	2.5
FBLN5	7.3	6.4	18.6	15.8	6.8	17.2	2.5
KIF26B	6.6	6.3	14.9	17.4	6.5	16.1	2.5
JUNB	25.2	35.4	63.3	87.3	30.3	75.3	2.5
OXTR	33.4	32.2	86	75.8	32.8	80.9	2.5
BPGM	26.5	23.6	61.5	61.7	25.1	61.6	2.5
CSRNP1	7.7	7	18.8	16.8	7.3	17.8	2.4
TSC22D3	8.8	7.6	17.4	22.3	8.2	19.9	2.4
ASNS	23.8	29.6	65.1	63.2	26.7	64.2	2.4
PAWR	12.6	13	31.7	29.6	12.8	30.6	2.4
NREP	64.5	91.3	173.7	198	77.9	185.8	2.4
PXDC1	65.1	61	155.4	144.2	63	149.8	2.4
SORBS2	5.7	7.7	14	17.9	6.7	16	2.4
UVRAG	5.6	5.3	12.3	13.4	5.4	12.8	2.4
DCLK2	6.4	5.4	12.7	14.9	5.9	13.8	2.4
EFHD1	7.3	8.6	19.4	17.3	8	18.4	2.3
MEST	3.3	6.9	12.2	11.3	5.1	11.7	2.3
XBP1	72.1	100.9	207.3	190.9	86.5	199.1	2.3
NEDD9	15.3	18.2	37.7	38.7	16.7	38.2	2.3
COL4A1	314.3	223.5	625.7	601.7	268.9	613.7	2.3
THBS1	181.6	156.1	425.6	344.4	168.9	385	2.3
CHSY3	5.2	6	12.6	12.9	5.6	12.7	2.3
MEGF6	24.9	17.7	50.4	45.7	21.3	48	2.3
FOXP1	3.7	5.3	10.5	9.7	4.5	10.1	2.3
TMEM45A	22.6	21.4	49	49.9	22	49.5	2.2
CALD1	284.5	303.7	672.9	639.2	294.1	656	2.2
ACTG2	534.5	664	1252.5	1410.9	599.3	1331.7	2.2
CSRP2	17.8	36	58.1	61.6	26.9	59.8	2.2
RALA	9.5	13.6	26.2	25.1	11.6	25.6	2.2
SEMA3C	9.5	10.1	23.3	19.9	9.8	21.6	2.2
NPR3	4.8	6.1	11.8	12.1	5.4	11.9	2.2
FERMT2	41.5	43.1	101.8	83.8	42.3	92.8	2.2
TRIB1	7.5	7.4	15.2	17.4	7.5	16.3	2.2
HIC1	16.6	22.8	40.8	45.1	19.7	43	2.2
EPHB2	10.5	7.8	20.9	19.2	9.2	20	2.2
RMRP	6	5.9	10.3	15.8	6	13	2.2
CALM2	236.6	317.1	630.6	570.2	276.8	600.4	2.2
PDLIM3	5.5	4	10.6	9.8	4.7	10.2	2.1
